# Supplementary material for: Healthcare-based food assistance programmes in the United States: a scoping review and typology
Source: J Nutr Sci. 2023 Dec 27;12:e128. doi: 10.1017/jns.2023.111 (PMC10753472; doi:10.1017/jns.2023.111)
Supplement: Rudel et al. supplementary material [file S2048679023001118sup001.xlsx]

## Sheet: Check Marks
First Author, Year	Screening for Food Insecurity		Eligibility Criteria includes Cardiometabolic Dx	Produce	Non-Perishable Food	Medically-Tailored	Recipient has Choice of Food	Patient Education		Voucher/FVRx	Referral		Paid Staff		Time
First Author, Year	USDA or derivative	HVS	Eligibility Criteria includes Cardiometabolic Dx	Produce	Non-Perishable Food	Medically-Tailored	Recipient has Choice of Food	Nutrition	Cooking	Voucher/FVRx	Local CBO	Federal Program Sign-up assistance	FT	PT	Time-limited	One-off	Ongoing
Adams, 2021 & Dunn, 2021				X
Aiyer, 2019		X		X	X		X	X		X					X
Beck, 2014		X			X (Baby Formula)			X			X	X					X
Berkowitz, 2021 & Xie, 2021		X	X	X	X		X			X					X
Blitstein, 2020	X			X	X		X	X			X	X				X
Bryce, 2017			X	X			X		X	X					X
Cavanagh, 2017			X	X			X			X							X
Cohen, 2017 & 2019				X			X			X						X
Cook, 2021 & Newman, 2021	X		X	X			X	X	X	X					X
Esquivel, 2020			X	X			X			X					X
Ferrer, 2019		X	X	X	X			X							X
Gany, 2020	X			X	X		X					X					X
Ghouse, 2020	X		X	X	X			X	X		X
Greenthal, 2019				X	X	X	X		X								X
Hager, 2020		X									X	X				X
Izumi, 2020				X	X				X						X
Jones, 2020		X		X	X		X	X	X	X					X
Knowles, 2018		X									X	X				X
Kulie, 2021											X					X
Milliron, 2017				X				X									X
Mirsky, 2021		X	X	X	X			X					YES BUT NOT CLEAR WHICH				X
Morales, 2016											X	X				X
Paolantonio, 2020	X		X				X								X
Sastre, 2021		X		X	X	X		X			X					X
Saxe-Custack, 2018 & 2019				X			X			X							X
Schlosser, 2019a; Schlosser, 2019b; & Joshi, 2019		X	X	X			X	X		X					X
Slagel, 2021			X	X			X	X	X	X					X
Smith, 2017	X					X* only for patients with DM					X	X				X	X
Stenmark, 2018		X									X	X				X
Stotz, 2019			X	X				X	X						X
Veldheer, 2021			X	X			X	X		X					X
Walker, 2021		X	X				X			X	X				X
Weinstein, 2013			X	X			X	X		X						X
Wetherill, 2018				X	X	X		X							X
Wynn, 2021		X			X						X					X
